# Supplementary material for: The Effects of Imagery Practice on Athletes’ Performance: A Multilevel Meta-Analysis with Systematic Review
Source: Behav Sci (Basel). 2025 May 16;15(5):685. doi: 10.3390/bs15050685 (PMC12109254; doi:10.3390/bs15050685)
Supplement: Supplementary file 1 [file behavsci-15-00685-s001.zip]

Archive with 6 entries (6 files):
- Supplementary file S1 Search strategy.pdf
- Supplementary file S2 Studies Characteristics.xlsx
- Supplementary file S3 Risk_of_Bias_in_Individual_Studies.pdf
- Supplementary file S4 Meta-analysis results.xlsx
- Supplementary file S5 forest plot in zero model.pdf
- Supplementary file S6 Moderation analysis.pdf
