# Supplementary material for: The Effects of Imagery Practice on Athletes’ Performance: A Multilevel Meta-Analysis with Systematic Review
Source: Behav Sci (Basel). 2025 May 16;15(5):685. doi: 10.3390/bs15050685 (PMC12109254; doi:10.3390/bs15050685)
Supplement: Supplementary file 1 [file behavsci-15-00685-s001.zip › Supplementary file S2 Studies Characteristics.xlsx]

## Sheet: Sheet1
Codes	Study		Years		Country		Intervention			Comprison groups		Study design		Sessions		Sample Size		Gender (M/F)		Athlete Type		Ages (M±SD)		Training year	Outcomes
1	Marshall		2017		Australia		Imagery practice			No intervention measures		RCT (parallel)		4 weeks		19		6/13		Gymnasts		13.2 ± 2.7		3.7	The Competitive State Anxiety Inventory-2 (Somatic and cognitive Anxiety, self confidence); Acrobatic performance
2	Taylor		2002		Britain		Imagery practice			No intervention measures		RCT (crossover)		NA		51		46/5		Golfers		20.2		NA	Putting Error (Golf performance); Cofidence
3	Nicolas		2025		France		Imagery practice			No intervention measures		RCT (parallel)		14 weeks		66		66/0		Tennis players		12.1 ± 1.89		3.9 ± 1.3	Self efficacy; Accuracy scores in tennis; The number of unforced errors in tennis
4	Chungath		2022		India		Video observation	Imagery practice		No intervention measures		RCT (parallel)		66 days		90		90/0		Swimming, cricket, badminton, basketball, and sprints athletes		NA		NA	Competitive State Anxiety Inventory-2
5	Fazel		2018		Australia		Imagery practice			No intervention measures		RCT (parallel)		4 weeks		60		34/26		Basketball players		25.36 ± 6.29		NA	Basketball free-throw shooting performance;Free-Throw Self-Efficacy (FTSE)
6	Carter		1997		United States		Imagery practice			No intervention measures		RCT (parallel)		NA		73		43/30		Basketball players		19.81 ± 1.26		10.74 ± 3.03	State-Trait Anxiety Inventory (STAI);The Competitive State Anxiety Inventory-2 (CSAI-2); Baskerball performance
7	Rumeau		2023		France		Imagery practice			No intervention measures		RCT (crossover)		NA		11		0/11		Ice hockey athletes		17.3 ± 1.1		NA	CMJ performance; Hooper index; Simple reaction time task;Arrowhead agility test;The 20 m sprint and repeated sprint ability (RSA) tests; NASA-TLX Questionnaire
8	Fekih (A)		2020		Tunisia		Imagery practice			Placebo		RCT (parallel)		4 weeks		38		38/0		Tennis players		16.8±0.71		5.56±1.24 years	Tennis service accuracy; ball stroke speed; service performance
9	Winter		2013		United States		Imagery practice			No intervention measures		RCT (crossover)		NA		18		9/9		Field hockey players		29.61 ± 7.93		16.5 ± 7.49	Field hockey performance (performance time & lateral displacement)
10	Bedir		2021		Turkey		Imagery + video observation	Imagery + VR		Placebo		RCT (parallel)		4 weeks		34		NA		Curling,bowling and archery athletes		21.7 ± 4.33		NA	Shot performance
11	Suedfeld		1993		Canada		Imagery practice	Flotation Restricted Environmental Stimulation Technique + Imagery		No intervention measures		RCT (parallel)		NA		40		32/8		Darts players		NA		NA	Dart performance
12	Thelwell		2003		United Kindom		Psychological skills training package			No intervention measures		RCT (parallel)		12 weeks		16		16/0		Cricketers		20.9 ± 2.4		11.6 ± 2.5	Cricket performance
13	Robin		2019		France		Imagery + video observation	Imagery practice		No intervention measures		RCT (parallel)		6 weeks		36		NA		Basketball players		19.53±1.54		NA	Free Throw Shooting;Evan Fournier test
14	McALENEY		1990		United States		Flotation Restricted Environmental Stimulation Technique + Imagery			Imagery practice		RCT (parallel)		3 weeks		20		10/10		Tennis players		NA		NA	Tennis mean first serves
15	Prasomsri		2024		Thailand		Imagery + video observation			Placebo		RCT (parallel)		2 weeks		48		48/0		Soccer players		NA		NA	Sprint speed; T test; Reaction time
16	Graham		2007		United States		Imagery practice			No intervention measures		RCT (parallel)		NA		65		22/43		Swimmers		16.97 ± 1.98		NA	State Anxiety Scale; Swimming performance
17	Smith (a)		2007		United Kindom		Imagery practice			No intervention measures		RCT (parallel)		6 weeks		48		24/24		Field hockey players		20.37 ± 3.26		NA	Field hockey penalty flick scores
18	Smith (b)		2007		United Kindom		Imagery practice			No intervention measures		RCT (parallel)		6 weeks		40		0/40		Gymnasts		10.1 ± 1.81		NA	Full turning jump marks
19	Gray		1990		United States		Relaxation + imagery			Video observation		RCT (parallel)		3 weeks		24		24/0		Racquetball players		NA		NA	Racquetball performance
20	Gmamdya		2023		Tunisia		Imagery + feedback	Imagery + feedback + video observation		No intervention measures		RCT (parallel)		8 weeks		60		60/0		Archer athletes		14.9 ± 1.89		NA	Archery performance
21	Beilock		2001		United States		Imagery practice			No intervention measures		RCT (parallel)		NA		126		34/92		Golfers		19.35 ± 1.68		NA	Golf performance
22	Ramsey		2008		United Kindom		Imagery practice			No intervention measures		RCT (parallel)		NA		75		36/39		Golfers		21 ± 2.08		NA	Golf performance
23	Predebon		1992		Australia		Imagery practice			No intervention measures		RCT (parallel)		NA		30		30/0		Basketball players		NA		NA	Free Throw Shooting
24	Robin		2024		France		Imagery practice			No intervention measures		RCT (parallel)		24 weeks		33		NA		Tennis players		10.97 ± 2.09		NA	The percentage of service success； the technical quality scores
25	Blakeslee		2007		United States		Psychological skills training package			No intervention measures		RCT (parallel)		4 weeks		17		0/17		Horseback riders		19.41 ± 1.54		NA	Mean flat and fence performance scores
26	Fekih (B)		2020		Tunisia		Imagery practice			Placebo		RCT (parallel)		4 weeks		27		27/0		Tennis players		16.8 ± 0.61		NA	MAT-Agility test scores; ZIG-ZAG test scores; Reaction time
27	Grosso		2024		Italy		Imagery practice			Placebo		RCT (parallel)		NA		46		0/46		Volleyball Players		15.23 ± 2.4		NA	Jump performance
28	Kanthack		2014		Brasil		Imagery practice			No intervention measures		RCT (parallel)		NA		11		NA		Basketball players		17.6 ± 0.5		5.9 ± 1.7	Free Throw Shooting; Self-Efficacy Scale (GPSES) questionnaire
29	Selian		2023		Indonesia		Imagery practice			No intervention measures		RCT (parallel)		NA		20		10/10		Swimmers		16.32 ± 1.72		NA	Swimming performance
30	Plakoutsis		2025		Greece		Imagery practice			Placebo		RCT (parallel)		4 weeks		58		NA		Soccer players		20.8 ± 3.2		11.1 ± 2.7	VO2max
31	Battaglia		2014		Italy		Imagery + video observation			No intervention measures		RCT (parallel)		6 weeks		72		0/72		Gymnasts		14 ± 1.52		NA	Jump performance
32	Simonsmeier		2018		Germany		Imagery practice			No intervention measures		RCT (crossover)		4 weeks		56		0/56		Gymnasts		9.63 ± 2.43		4.79 ± 2.92	Error Scores in Gymnastics
33	Coker		2015		United States		Imagery practice			Placebo		RCT (parallel)		NA		24		0/24		Dancers		26.04 ± 5.29		19.63 ± 6.47	Dance performance (Average External Hip Rotation Gains;Average Sagittal Pelvic Excursion;Average Hip-to-Pelvis Ratio)
34	Rienzo		2015		France		Imagery training			No intervention measures		RCT (parallel)		5 days		18		18/0		Tennis, volleyball, handball and climbing athletes		19.31 ± 1.25		NA	Integrated vertical force (muscle power)
35	Dominique		2024		France		Imagery + self talk	Self talk		No intervention measures		RCT (parallel)		NA		27		27/0		Tennis players		17.5 ± 1.6		NA	Percentage of first serve success; Efficiency scores for the first service balls
36	Robin		2022		France		Imagery practice	Imagery + self talk		No intervention measures		RCT (parallel)		5 days		38		NA		Tennis players		9.59 ± 3.24		NA	The percent success of serves;the serving speed;the technical quality scores
37	Robin		2020		France		Imagery practice	Imagery + feedback	Feedback	No intervention measures		RCT (parallel)		7 weeks		45		45/0		Soccer players		19.87 ± 1.61		NA	Soccer Pass Accuracy
38	Robin		2020		France		Imagery practice	Imagery + feedback	Feedback	Video observation	No intervention measures	RCT (parallel)		5 weeks		59		NA		Soccer players		18.93 ± 1.81		NA	Soccer Pass Accuracy
39	Robin		2022		France		Imagery practice	Imagery + self talk		No intervention measures		RCT (parallel)		12 weeks		33		27/6		Tennis players		15.9 ± 2.1		9.5 ± 1.8	The percentage of service success； the service efficiency scores; first service ball speed
40	Neuman		2013		United States		Imagery practice	Video observation		Placebo		RCT (parallel)		NA		48		27/21		Baseball players		24.55 ± 7.49		9.2 ± 8.82	The number of successful hits
41	Dello Iacono		2021		Britain		Imagery practice			No intervention measures		RCT (parallel)		6 weeks		30		30/0		Basketball players		26.1 ± 6.2		NA	1RM Back squat; Countermovement jump; Bench press; Seated medicine ball throw
42	Rhodes		2020		United Kindom		Imagery practice			No intervention measures		RCT (parallel)		1 week		30		30/0		Soccer players		24.3 ± 4.2		NA	Penalty performance
43	Seif-Barghi		2012		Iran		Imagery practice			Placebo		RCT (parallel)		8 weeks		69		69/0		Soccer players		19.39 ± 4.56		NA	Successful pass rate in soccer
44	Budnik-Przybylska		2024		Poland		Imagery practice			No intervention measures		RCT (parallel)		6 weeks		21		NA		Soccer players		NA		NA	Shooting at a football goal;Shooting through a hula hoop
45	Korim		2023		Slovakia		Imagery practice			No intervention measures		RCT (parallel)		4 weeks		78		38/40		Crossfit athletes		30.6 ± 8.7		NA	Pushup performance
46	Fortes		2019		Brazil		Imagery practice			Placebo		RCT (parallel)		8 weeks		28		28/0		Tennis players		15.41 ± 0.28		NA	Accuracy, stroke velocity and tennis service performance
47	Christakou		2007		Greece		Imagery practice			No intervention measures		RCT (parallel)		4 weeks		20		17/3		volleyball (n = 4), basketball (n = 4), soccer (n = 3), mini-soccer (n = 2), or other sport activity [long jump (n = 3), gymnastics (n = 2), judo(n = 2)]		25.3 ± 4.76		2.55 ± 0.76	Muscular endurance
48	Amini Farsani		2023		Iran		Imagery practice			No intervention measures		RCT (parallel)		2 weeks		24		24/0		Soccer players		14.14 ± 1.10		NA	Spatial anticipation in soccer
49	Lu		2020		China		Imagery practice			No intervention measures		RCT (parallel)		8 weeks		49		26/23		Basketball players		20.53 ± 1.6		NA	3-point shot scores in basketball
50	Nassib		2014		Tunisia		Imagery practice			Placebo		RCT (parallel)		NA		16		16/0		Runners		20.6		NA	Sprint performance
51	Wagaman		1991		United States		Flotation Restricted Environmental Stimulation Technique + Imagery			Imagery practice		RCT (parallel)		NA		22		22/0		Basketball players		NA		NA	Basketball performance
52	Rumeau		2024		France		Imagery practice			No intervention measures		RCT (crossover)		NA		10		10/0		Boxers		22.7 ± 2.8		NA	Boxing average reaction time；boxing average force；boxing maximal force；CMJ; Hooper-Mackinnon questionary
53	Quinton		2014		United Kindom		Imagery practice			Placebo		RCT (parallel)		5 weeks		36		34/2		Soccer players		9.72 ± 2.05		2.72 ± 1.76	Soccer performance (accuracy & speed)
54	Jenny O		2008		Canada		Imagery training			No intervention measures		RCT (parallel)		NA		102		33/69		Soccer players		18.1 ± 1.85		NA	Time and Error Scores of Performance
55	Nassib		2017		Tunisia		Imagery practice			Placebo		RCT (parallel)		NA		16		16/0		Runners		20.6 ± 1.3		7.2 ± 1.7	Sprint performance
56	Fortes		2020		Brazil		Imagery practice			Placebo		RCT (parallel)		8 weeks		33		33/0		Volleyball Players		15.6 ± 1.82		NA	Passing decision-making in volleyball
57	Norouzi		2019		Iran		Imagery practice			No intervention measures		RCT (parallel)		4 weeks		45		45/0		Soccer players		14.65 ± 1.34		NA	Football pass skill performance
58	Blumenstein		2018		Israel		Psychological skills training package			No intervention measures		RCT (parallel)		NA		45		45/0		Basketball players		15.3 ± 1.6		NA	Free throws success rate in basketball
59	Itoh		2023		Japan		Imagery practice			No intervention measures		RCT (parallel)		4 weeks		36		36/0		Basketball players		25.17 ± 4.26		NA	Basketball free-throw shooting performance
60	Groslambert		2003		France		Autogenic training + imagery practice			No intervention measures		RCT (parallel)		6 weeks		16		12/4		Biathletes		21.5		6	Shooting performance
61	Nagar		2014		India		Imagery practice			No intervention measures		RCT (parallel)		6 weeks		30		30/0		Basketball players		20.67 ± 2.27		NA	Modified star excursion balnce test;Quadriceps strength; Ankle plantar flexors strength
62	Smith		2008		United Kindom		Imagery practice			No intervention measures		RCT (parallel)		6 weeks		32		32/0		Golfers		NA		NA	Golf performance
63	Slimani		2017		Tunisia		Imagery + self talk			No intervention measures		RCT (parallel)		12 weeks		53		53/0		Kickboxers		24.2 ± 4.4		NA	CMJ; medicine ball throw; Bench press; half-squat
64	Olsson		2008		Sweden		Imagery practice			No intervention measures		RCT (parallel)		6 weeks		24		13/11		Runners		19.21 ± 3.55		NA	Jump performance
65	Guillot		2015		France		Imagery practice			No intervention measures		RCT (crossover)		2 weeks		10		6/4		Tennis players		13.5 ± 0.8		8.3 ± 1.8	Drive velocity and accuracy in tennis
66	Malouff		2008		Australia		Self talk	Imagery practice		No intervention measures		RCT (parallel)		NA		115		61/54		Tennis players		37.68 ± 14.25		NA	Service scores in tennis
67	Smith		2004		United Kindom		Imagery practice			Placebo		RCT (parallel)		6 weeks		40		40/0		Golfers		25.3 ± 6.45		NA	Golf performance
68	Wrisberg		1989		United States		Imagery practice		Relaxation + imagery practice	Placebo		RCT (parallel)		NA		30		30/0		Basketball players		11.6		NA	Free Throw Shooting
69	Ramsey		2010		United Kindom		Imagery practice			No intervention measures		RCT (parallel)		6 weeks		33		13/20		Soccer players		19.87 ± 1.36		9.19 ± 4.03	Soccer performance;self efficacy; Anxiety
70	Hidayat		2023		Indonesia		Imagery practice + self talk			No intervention measures		RCT (parallel)		11 weeks		80		40/40		Badminton athletes		11.4 ± 0.52		NA	Badminton motor skill test (BMS test)； Self confidence scale (SCS)
71	Blair		1993		Canada		Imagery practice			Placebo		RCT (parallel)		6 weeks		44		0/44		Soccer players		20		10.3	Soccer shooting accuracy
72	Khalaf		2024		Iraq		Psychological skills training package			Feedback		RCT (parallel)		7 weeks		62		62/0		Gymnasts		21 ± 0.78		NA	Gymnastics performance(Roundoff & Back handspring)
73	Daneshfar		2022		New Zealand		Imagery practice			No intervention measures		RCT (crossover)		5 weeks		13		11/2		Riders		19.2 ± 3.5		7.5 ± 2.5	Horse Racing Performance
74	Lebon		2010		France		Imagery practice			Placebo		RCT (parallel)		6 weeks		19		NA		Soccer, track and filed, basketball, tennis and martial art athletes		19.75 ± 1.72		NA	Muscle strength
75	McNeill		2021		Australia		Imagery practice			No intervention measures		RCT (parallel)		3 weeks		47		0/47		Netball (n = 32), Soccer (n = 4), Touch Football (n = 3), Basketball (n = 2), Hockey (n = 2), Tennis (n = 1), Badminton (n = 1), Squash (n = 1), and Ultimate Frisbee (n = 1)		21.51 ± 2.32		NA	Reactive Agility Performance
76	Guillot		2012		France		Imagery practice			No intervention measures		RCT (parallel)		6 weeks		22		15/7		Tennis players		14.95 ± 3.8		6.74 ± 3.04	Tennis performance (speed & successful serves)
77	Hashmi		2020		Pakistan		Imagery practice			No intervention measures		RCT (parallel)		10 weeks		121		83/38		Field hockey players		NA		NA	Development of Drag Flick Precision Measurement Test (hockey performance)
78	Blumenstein (a)		2016		Israel		Imagery + Relaxation			No intervention measures		RCT (parallel)		11 weeks		30		NA		Basketball players		16.4 ± 0.47		NA	Free Throw Shooting
79	Blumenstein (b)		2016		Israel		Imagery + Relaxation			No intervention measures		RCT (parallel)		11 weeks		35		35/0		Runners		16.5 ± 0.5		NA	Sprint performance
80	Abraham		2017		Israel		Imagery training			No intervention measures		RCT (parallel)		6 weeks		25		0/25		Dancers		13.55 ± 0.5		7.7 ± 2.25	Ankle plantar-flexion maximal angle; Ankle plantar-flexion range-of-motion; Symmetry index
81	Bar Eli		2004		Israel		Psychological skills training package			Relaxation		RCT (parallel)		10 weeks		40		26/14		Swimmers		16.7 ± 0.54		8.2 ± 2.5	Running performance and swimming performance （Time）
82	Björkstrand		2015		Finland		Imagery training			No intervention measures		RCT (parallel)		5 days		33		0/33		Soccer players		15.74 ± 0.89		NA	Penalty scores in soccer
83	Callow		2006		Britain		Imagery training			No intervention measures		RCT (parallel)		NA		24		18/6		Skiers		13.58 ± 1.32		NA	Down-hill ski-slalom performance
84	Hardy		1999		Britain		Internal imagery training	External imagery training		Placebo		RCT (parallel)		5 weeks		25		17/8		Karateka		24.95 ± 6.29		NA	United Kingdom Traditional Karate Federation (UKTKF) judge system (Karate performance)
85	Hut		2021		United States		Psychological skills training package			Mindfulness training		RCT (parallel)		6 weeks		30		16/14		Runners		19.52 ± 3		NA	Short Dispositional Flow Scale-2 (flow); Core Dispositional Flow Scale-2; Sport Anxiety Scale-2; Depression, Anxiety, Stress Scales-21; Philadelphia Mindfulness Scale; Mindfulness Inventory for Sport; Difficulties in Emotion Regulation Scale-Short Form; Brief Experiential Avoidance; Questionnaire;Sport Rating Form
86	Howard		2011		United States		Cognitive behavioral treatment (CBT)	Hypnosis	Hypnosis + Imagery training	No intervention measures		RCT (parallel)		NA		32		32/0		Weight Lifters		22.5		NA	Supine bench press; Tennessee Self Concept Scale (self concept)
87	Rodgers		1991		Canada		Imagery training			No intervention measures		RCT (parallel)		12 weeks		40		NA		Skiers		13.7		NA	Skating performance (Percent elements completed, Performance score and Program score)
88	Yahya		2016		Malaysia		Imagery training			No intervention measures		RCT (parallel)		6 weeks		58		58/0		Rugby players		21.43 ± 2.04		NA	Place kick task performance and scoring; The Competitive State Anxiety Inventory-2 (Somatic and cognitive Anxiety, self confidence)
