# Supplementary material for: The Effects of Imagery Practice on Athletes’ Performance: A Multilevel Meta-Analysis with Systematic Review
Source: Behav Sci (Basel). 2025 May 16;15(5):685. doi: 10.3390/bs15050685 (PMC12109254; doi:10.3390/bs15050685)
Supplement: Supplementary file 1 [file behavsci-15-00685-s001.zip › Supplementary file S4 Meta-analysis results.xlsx]

## Sheet: Sheet1
	Model	Type	Estimate	Est.error	95%CI lower	95% CI upper	Within-study(I2)	Between-study(I2)	BF10	95% HDI lower	95% HDI upper
1	Zero model	Athletic performance	0.5	0.08	0.34	0.67	34.06	65.94	12.41	0.34	0.67
2	Performance model	Agility	0.86	0.35	0.18	1.55	9.5	57.79	1.41	0.17	1.53
3	Performance model	Archery performance	1.08	0.93	-0.77	2.92	9.5	57.79	0.37	-0.69	2.9
4	Performance model	Badminton performance	0.83	0.92	-0.99	2.66	9.5	57.79	0.27	-1.02	2.61
5	Performance model	Balance	0.82	0.52	-0.19	1.84	9.5	57.79	0.36	-0.18	1.83
6	Performance model	Baseball performance	0.05	0.77	-1.47	1.57	9.5	57.79	0.15	-1.4	1.58
7	Performance model	Basketball performance	0.32	0.27	-0.23	0.85	9.5	57.79	0.11	-0.25	0.84
8	Performance model	Boxing performance	0.47	0.48	-0.48	1.42	9.5	57.79	0.15	-0.48	1.4
9	Performance model	Cricket performance	0.33	0.82	-1.3	1.95	9.5	57.79	0.17	-1.25	1.98
10	Performance model	Dance performance	0.08	0.57	-1.03	1.2	9.5	57.79	0.11	-1.03	1.2
11	Performance model	Endurance	1.29	0.92	-0.52	3.1	9.5	57.79	0.47	-0.53	3.05
12	Performance model	Equestrian performance	0.34	0.47	-0.57	1.27	9.5	57.79	0.12	-0.58	1.25
13	Performance model	Field hocky performance	0.46	0.49	-0.49	1.41	9.5	57.79	0.14	-0.5	1.4
14	Performance model	Golf performance	0.09	0.34	-0.57	0.75	9.5	57.79	0.07	-0.58	0.75
15	Performance model	Gymnastics performance	0.42	0.43	-0.43	1.25	9.5	57.79	0.14	-0.42	1.27
16	Performance model	Jump performance	0.34	0.32	-0.28	0.99	9.5	57.79	0.11	-0.3	0.96
17	Performance model	Karate Performance	0.79	0.89	-0.95	2.54	9.5	57.79	0.26	-0.95	2.45
18	Performance model	Muscle strength	0.66	0.27	0.13	1.18	9.5	57.79	1.01	0.12	1.17
19	Performance model	Physical ability	0.56	0.85	-0.19	2.24	9.5	57.79	0.2	-1.17	2.12
20	Performance model	Racquetball performance	-0.19	0.87	-1.91	1.49	9.5	57.79	0.17	-1.82	1.51
21	Performance model	Rugby performance	1.11	0.94	-0.74	2.95	9.5	57.79	0.36	-0.76	2.83
22	Performance model	Shot performance	-0.55	0.57	-1.67	0.56	9.5	57.79	0.17	-1.66	0.57
23	Performance model	Skiing performance	0.44	0.61	-0.77	1.66	9.5	57.79	0.16	-0.71	1.7
24	Performance model	Soccer performance	0.63	0.25	0.15	1.12	9.5	57.79	1.52	0.16	1.12
25	Performance model	Sprint	0.56	0.3	-0.01	1.14	9.5	57.79	0.34	-0.02	1.13
26	Performance model	Subjective performance	-0.3	0.96	-2.18	1.59	9.5	57.79	0.2	-2.15	1.51
27	Performance model	Swimming performance	0.54	0.47	-0.38	1.48	9.5	57.79	0.18	-0.39	1.46
28	Performance model	Tennis performance	0.9	0.25	0.41	1.4	9.5	57.79	18.94	0.39	1.38
29	Performance model	Volleyball performance	0.87	0.96	-1	2.77	9.5	57.79	0.29	-1	2.72
30	Imagery model	Imagery practice VS Feedback	0.16	0.2	-0.23	0.57	2.11	80.29	0.06	-0.24	0.57
31	Imagery model	Imagery practice VS No practice	0.5	0.1	0.31	0.68	2.11	80.29	4480	0.31	0.69
32	Imagery model	Imagery practice VS PSTP	-0.8	0.16	-1.12	-0.48	2.11	80.29	327.4	-1.12	-0.48
33	Imagery model	Imagery practice VS Self talk	-0.03	0.41	-0.84	0.78	2.11	80.29	0.08	-0.84	0.78
34	Imagery model	Imagery practice VS Video observation	-0.17	0.21	-0.59	0.24	2.11	80.29	0.06	-0.59	0.24
35	Imagery model	PSTP VS CBT	0.64	0.73	-0.8	2.07	2.11	80.29	0.213	-0.83	2.03
36	Imagery model	PSTP VS Feedback	1.53	0.25	1.05	2.01	2.11	80.29	28300	1.04	2
37	Imagery model	PSTP VS Hypnosis	0.94	0.74	-0.51	2.39	2.11	80.29	0.33	-0.49	2.4
38	Imagery model	PSTP VS Mindfulness training	-0.29	0.85	-1.96	1.38	2.11	80.29	0.174	-1.93	1.41
39	Imagery model	PSTP VS No practice	0.95	0.15	0.66	1.23	2.11	80.29	15900	0.66	1.22
40	Imagery model	PSTP VS Relaxation	0.36	0.78	-1.18	1.89	2.11	80.29	0.18	-1.2	1.86
41	Imagery model	PSTP VS Self talk	0.08	0.5	-0.91	1.07	2.11	80.29	0.1	-0.89	1.08
42	Imagery model	PSTP VS Video observation	2.2	0.34	1.53	2.87	2.11	80.29	76200	1.54	2.88
43	Athlete model	Archers	1.06	0.86	-0.65	2.75	10.1	53.89	0.37	-0.68	2.7
44	Athlete model	Badminton players	0.8	0.86	-0.89	2.48	10.1	53.89	0.26	-0.91	2.45
45	Athlete model	Baseball players	0.05	0.69	-1.32	1.41	10.1	53.89	0.14	-1.29	1.44
46	Athlete model	Basketball players	0.37	0.23	-0.08	0.83	10.1	53.89	0.19	-0.08	0.83
47	Athlete model	Biathletes	-4.43	1.23	-6.82	1.99	10.1	53.89	98.05	-6.9	-2.08
48	Athlete model	Boxers	0.14	0.72	-1.28	1.56	10.1	53.89	0.14	-1.27	1.56
49	Athlete model	Cricketers	0.31	0.76	-1.19	1.8	10.1	53.89	0.16	-1.16	1.82
50	Athlete model	Crossfit players	0.6	0.84	-1.04	2.26	10.1	53.89	0.22	-1.05	2.25
51	Athlete model	Dancers	0.08	0.52	-0.95	1.11	10.1	53.89	0.1	-0.99	1.07
52	Athlete model	Dart players	-0.02	0.76	-1.52	1.47	10.1	53.89	0.15	-1.52	1.47
53	Athlete model	Field hockey players	0.43	0.45	-0.45	1.32	10.1	53.89	0.14	-0.46	1.31
54	Athlete model	Golfers	0.08	0.32	-0.54	0.71	10.1	53.89	0.07	-0.55	0.7
55	Athlete model	Gymnasts	0.4	0.35	-0.29	1.08	10.1	53.89	0.14	-0.28	1.1
56	Athlete model	Ice hockey athletes	0.28	0.72	-1.15	1.69	10.1	53.89	0.15	-1.16	1.67
57	Athlete model	Karateka	0.77	0.81	-0.82	2.37	10.1	53.89	0.26	-0.88	2.31
58	Athlete model	Kickboxers	1.29	0.73	-0.16	2.7	10.1	53.89	0.75	-0.16	2.69
59	Athlete model	Multiple types of athletes	0.41	0.33	-0.24	1.07	10.1	53.89	0.14	-0.25	1.06
60	Athlete model	Racquetball players	-0.18	0.79	-1.74	1.38	10.1	53.89	0.16	-1.73	1.39
61	Athlete model	Riders	0.17	0.54	-0.89	1.23	10.1	53.89	0.11	-0.89	1.22
62	Athlete model	Rugby players	1.07	0.85	-0.61	2.73	10.1	53.89	0.38	-0.6	2.74
63	Athlete model	Runners	0.24	0.36	-0.48	0.95	10.1	53.89	0.09	-0.47	0.96
64	Athlete model	Skiers	0.42	0.57	-0.7	1.56	10.1	53.89	0.15	-0.68	1.57
65	Athlete model	Soccer players	0.58	0.21	0.17	1.01	10.1	53.89	1.96	0.17	1.01
66	Athlete model	Swimmers	0.56	0.46	-0.36	1.46	10.1	53.89	0.2	-0.37	1.46
67	Athlete model	Tennis players	1.12	0.23	0.67	1.57	10.1	53.89	663.9	0.68	1.57
68	Athlete model	Volleyball Players	0.75	0.62	-0.46	1.98	10.1	53.89	0.26	-0.46	1.98
69	Athlete model	Weight Lifters	1.32	0.79	-0.23	2.88	10.1	53.89	0.67	-0.23	2.88
